# Supplementary material for: A temperature sensor with a wide spectral range based on a dual-emissive TADF dendrimer system
Source: Nat Commun. 2024 Aug 28;15:7439. doi: 10.1038/s41467-024-51231-x (PMC11358277; doi:10.1038/s41467-024-51231-x)
Supplement: Supplementary file 4 — Supplementary Data 1 [file 41467_2024_51231_MOESM4_ESM.txt]

2GCzBPN

C          7.58527        0.30229        0.65019
C          7.58506       -0.30531       -0.64975
C          8.85120        0.60482        1.30059
C         10.07493        0.30875        0.66636
C         10.07472       -0.31261       -0.66634
C          8.85078       -0.60827       -1.30036
N         11.26020       -0.57706       -1.23352
C         11.26461       -1.13602       -2.43263
C         10.10713       -1.46934       -3.14792
C          8.88434       -1.19999       -2.57000
C          8.88517        1.19653        2.57022
C         10.10815        1.46547        3.14793
C         11.26540        1.13175        2.43246
N         11.26060        0.57279        1.23334
N          6.45807        0.59705        1.27607
N          6.45766       -0.59971       -1.27544
C          5.30564       -0.30602       -0.64457
C          5.30585        0.30376        0.64540
C          4.07097       -0.57483       -1.28381
C          2.88285       -0.27962       -0.66612
C          2.88304        0.27815        0.66735
C          4.07137        0.57295        1.28485
C         -0.23878        2.65213       -1.75881
C         -1.51326        2.08006       -1.91190
C         -1.67421        0.69877       -1.94637
C         -0.55326       -0.10786       -1.74854
C          0.70727        0.48603       -1.53742
C          0.88607        1.86413       -1.58604
C          1.02903       -1.75044       -1.46201
C         -0.34671       -1.53648       -1.69825
C         -1.21741       -2.61772       -1.75979
C         -0.70685       -3.90440       -1.62088
C          0.67538       -4.10604       -1.46160
C          1.55441       -3.03394       -1.36199
N          1.66308       -0.50978       -1.33852
N         -2.63765        2.93219       -1.98025
N         -1.59253       -5.00260       -1.61662
C         -3.65453        2.96561       -1.02732
C         -2.73404        4.07620       -2.76575
C         -2.70559       -5.14428       -2.44304
C         -1.65578       -5.97943       -0.62300
C         -4.41237        4.14539       -1.20381
C         -5.46313        4.42375       -0.32895
C         -5.74947        3.52822        0.69186
C         -5.00356        2.35135        0.83738
C         -3.95041        2.05163       -0.01913
C         -1.95128        4.46540       -3.85033
C         -2.29218        5.64716       -4.49681
C         -3.38476        6.41946       -4.08045
C         -4.15900        6.02489       -2.99815
C         -3.83543        4.84614       -2.32749
C         -3.07374       -4.41222       -3.57080
C         -4.24744       -4.77243       -4.22038
C         -5.03492       -5.84154       -3.77220
C         -4.65058       -6.58242       -2.66369
C         -3.47819       -6.23764       -1.99130
C         -2.80651       -6.77315       -0.83271
C         -3.09147       -7.82439        0.03847
C         -2.24368       -8.06113        1.11060
C         -1.11950       -7.25345        1.31944
C         -0.80715       -6.20938        0.45840
C          0.67667        4.10529        1.46227
C         -0.70573        3.90406        1.62042
C         -1.21682        2.61752        1.75880
C         -0.34640        1.53603        1.69790
C          1.02959        1.74957        1.46281
C          1.55545        3.03291        1.36335
C          0.70708       -0.48681        1.53809
C         -0.55342        0.10746        1.74814
C         -1.67476       -0.69878        1.94525
C         -1.51421       -2.08014        1.91110
C         -0.23982       -2.65262        1.75893
C          0.88541       -1.86497        1.58695
N          1.66349        0.50867        1.34011
N         -1.59116        5.00246        1.61574
N         -2.63890       -2.93185        1.97902
C         -2.70415        5.14483        2.44211
C         -1.65296        5.98015        0.62294
C         -3.65599       -2.96447        1.02635
C         -2.73659       -4.07523        2.76525
C         -3.47543        6.23939        1.99097
C         -4.64755        6.58503        2.66339
C         -5.03298        5.84376        3.77127
C         -4.24683        4.77340        4.21881
C         -3.07341        4.41232        3.56920
C         -0.80377        6.20998       -0.45805
C         -1.11475        7.25504       -1.31839
C         -2.23813        8.06376       -1.10929
C         -3.08648        7.82716       -0.03757
C         -2.80286        6.77500        0.83296
C         -3.95079       -2.05077        0.01758
C         -5.00450       -2.34964       -0.83854
C         -5.75199       -3.52539       -0.69208
C         -5.46666       -4.42065        0.32925
C         -4.41534       -4.14316        1.20371
C         -3.83908       -4.84399        2.32766
C         -4.16398       -6.02200        2.99899
C         -3.38999       -6.41701        4.08130
C         -2.29637       -5.64586        4.49704
C         -1.95412       -4.46485        3.84990
H         12.24569       -1.33562       -2.86087
H         10.18011       -1.92650       -4.12914
H          7.94555       -1.42943       -3.06281
H          7.94655        1.42630        3.06317
H         10.18145        1.92261        4.12914
H         12.24661        1.33101        2.86053
H          4.08087       -0.98240       -2.28896
H          4.08156        0.98045        2.29002
H         -0.15669        3.73229       -1.75178
H         -2.65628        0.27097       -2.12159
H          1.86518        2.31158       -1.45556
H         -2.28580       -2.47246       -1.86167
H          1.05546       -5.12095       -1.41658
H          2.61613       -3.19856       -1.20844
H         -6.03549        5.34042       -0.43521
H         -6.54910        3.74514        1.39207
H         -5.25012        1.65736        1.63572
H         -3.36588        1.14647        0.10297
H         -1.11436        3.86071       -4.18370
H         -1.70240        5.97226       -5.34895
H         -3.62478        7.33620       -4.61010
H         -5.00198        6.62660       -2.67222
H         -2.46480       -3.59219       -3.93476
H         -4.55627       -4.21300       -5.09843
H         -5.94734       -6.09474       -4.30310
H         -5.25252       -7.41943       -2.32128
H         -3.97214       -8.44107       -0.11786
H         -2.45957       -8.86641        1.80512
H         -0.48243       -7.43684        2.17868
H          0.07117       -5.59723        0.62571
H          1.05712        5.12009        1.41760
H         -2.28534        2.47260        1.85976
H          2.61736        3.19720        1.21075
H         -2.65680       -0.27066        2.11977
H         -0.15806       -3.73281        1.75200
H          1.86448       -2.31272        1.45722
H         -5.24846        7.42300        2.32150
H         -5.94520        6.09765        4.30219
H         -4.55650        4.21366        5.09636
H         -2.46551        3.59131        3.93267
H          0.07397        5.59704       -0.62554
H         -0.47720        7.43844       -2.17728
H         -2.45296        8.86977       -1.80329
H         -3.96652        8.44468        0.11897
H         -3.36506       -1.14647       -0.10519
H         -5.25026       -1.65587       -1.63732
H         -6.55207       -3.74164       -1.39199
H         -6.04026       -5.33647        0.43624
H         -5.00783       -6.62278        2.67358
H         -3.63105       -7.33318        4.61148
H         -1.70682       -5.97124        5.34923
H         -1.11639       -3.86104        4.18282


2GCzBPPZ

N          1.17253        6.94216       -0.75491
N         -1.17264        6.94222        0.75493
C         -0.59300        8.08540        0.38874
C          0.59290        8.08537       -0.38879
C         -1.19353        9.34416        0.79159
C         -0.61068       10.57041        0.40663
C          0.61061       10.57038       -0.40684
C          1.19346        9.34410       -0.79171
C          0.60256        5.79869       -0.38037
C         -0.60269        5.79872        0.38046
C          1.25460        4.54303       -0.71489
C          0.66106        3.33423       -0.30394
C         -0.66117        3.33426        0.30427
C         -1.25475        4.54309        0.71506
C         -1.37484        2.14249        0.44873
C         -2.59872        2.11012        1.09571
C         -3.13464        3.30085        1.61704
C         -2.48333        4.49919        1.39333
C          2.48315        4.49908       -1.39323
C          3.13447        3.30072       -1.61684
C          2.59858        2.11004       -1.09536
C          1.37474        2.14246       -0.44830
C          6.86827        1.13518       -0.16616
C          7.14374       -0.24169       -0.13571
C          6.14817       -1.16617       -0.43152
C          4.87773       -0.69963       -0.75948
C          4.62476        0.68791       -0.83610
C          5.61678        1.61567       -0.52250
C          2.67506       -0.36594       -1.30398
C          3.63215       -1.37028       -1.04253
C          3.26925       -2.71331       -1.08376
C          1.94579       -3.04551       -1.35746
C          1.00447       -2.04109       -1.63523
C          1.36172       -0.69963       -1.63810
N          3.28658        0.88677       -1.18819
N          8.43522       -0.68381        0.21938
N          1.55692       -4.40024       -1.36893
C          8.73350       -1.57562        1.24384
C          9.62050       -0.30161       -0.39811
C          1.86069       -5.32577       -0.37441
C          1.03338       -5.08208       -2.46429
C         10.13357       -1.76995        1.28796
C         10.67895       -2.62259        2.24879
C          9.83131       -3.25790        3.14537
C          8.44706       -3.04246        3.09504
C          7.87756       -2.19963        2.14924
C          9.81520        0.54626       -1.48666
C         11.12003        0.74740       -1.91833
C         12.20442        0.11933       -1.29004
C         12.00138       -0.73496       -0.21525
C         10.70047       -0.95525        0.23930
C          2.35988       -5.10838        0.90878
C          2.55484       -6.21840        1.71909
C          2.26168       -7.51245        1.26703
C          1.74584       -7.71949       -0.00386
C          1.53439       -6.61973       -0.83643
C          1.00372       -6.46432       -2.16961
C          0.52048       -7.35997       -3.12286
C          0.07786       -6.87208       -4.34442
C          0.12405       -5.49934       -4.62294
C          0.60605       -4.58572       -3.69337
C         -1.00458       -2.04098        1.63567
C         -1.94583       -3.04540        1.35769
C         -3.26927       -2.71322        1.08389
C         -3.63221       -1.37020        1.04272
C         -2.67518       -0.36585        1.30438
C         -1.36188       -0.69953        1.63864
C         -4.62487        0.68797        0.83634
C         -4.87777       -0.69957        0.75959
C         -6.14816       -1.16614        0.43149
C         -7.14375       -0.24168        0.13566
C         -6.86833        1.13520        0.16623
C         -5.61690        1.61572        0.52272
N         -3.28673        0.88686        1.18861
N         -1.55688       -4.40010        1.36902
N         -8.43519       -0.68382       -0.21957
C         -1.86063       -5.32556        0.37441
C         -1.03328       -5.08203        2.46430
C         -8.73336       -1.57564       -1.24404
C         -9.62051       -0.30181        0.39797
C         -1.53421       -6.61954        0.83628
C         -1.74565       -7.71924        0.00362
C         -2.26161       -7.51210       -1.26721
C         -2.55488       -6.21803       -1.71912
C         -2.35991       -5.10808       -0.90873
C         -0.60604       -4.58578        3.69346
C         -0.12402       -5.49948        4.62294
C         -0.07770       -6.87219        4.34425
C         -0.52023       -7.35996        3.12262
C         -1.00351       -6.46424        2.16946
C         -7.87734       -2.19952       -2.14947
C         -8.44674       -3.04240       -3.09528
C         -9.83096       -3.25801       -3.14561
C        -10.67868       -2.62284       -2.24901
C        -10.13340       -1.77015       -1.28816
C        -10.70041       -0.95557       -0.23947
C        -12.00134       -0.73545        0.21509
C        -12.20449        0.11877        1.28991
C        -11.12017        0.74696        1.91822
C         -9.81531        0.54600        1.48653
C         -2.36046        9.37848        1.56774
C         -2.89033       10.60005        1.92348
C         -2.23268       11.75931        1.48887
N         -1.13227       11.75620        0.75653
N          1.13221       11.75614       -0.75683
C          2.23263       11.75919       -1.48916
C          2.89028       10.59989       -1.92366
C          2.36040        9.37835       -1.56784
H         -0.99883        1.23022        0.00475
H         -4.05973        3.27522        2.18204
H         -2.90901        5.43335        1.74269
H          2.90880        5.43321       -1.74271
H          4.05952        3.27503       -2.18189
H          0.99877        1.23023       -0.00420
H          7.65573        1.82888        0.10947
H          6.36788       -2.22856       -0.40024
H          5.42127        2.68110       -0.51828
H          3.99511       -3.49940       -0.90190
H         -0.02215       -2.32968       -1.83509
H          0.62701        0.05861       -1.88340
H         11.75234       -2.78265        2.29417
H         10.24175       -3.92575        3.89616
H          7.80292       -3.54323        3.81165
H          6.80672       -2.02844        2.12050
H          8.97767        1.02489       -1.98302
H         11.30101        1.40357       -2.76449
H         13.21119        0.30054       -1.65308
H         12.84117       -1.22955        0.26432
H          2.58138       -4.10729        1.26389
H          2.92246       -6.07769        2.73049
H          2.42447       -8.35684        1.92911
H          1.49997       -8.72043       -0.34642
H          0.48837       -8.42367       -2.90677
H         -0.30381       -7.55789       -5.09445
H         -0.21676       -5.13891       -5.58910
H          0.65532       -3.52640       -3.92173
H          0.02203       -2.32954        1.83560
H         -3.99508       -3.49931        0.90186
H         -0.62722        0.05871        1.88408
H         -6.36783       -2.22854        0.40010
H         -7.65580        1.82889       -0.10942
H         -5.42143        2.68115        0.51858
H         -1.49969       -8.72019        0.34606
H         -2.42439       -8.35645       -1.92936
H         -2.92257       -6.07725       -2.73049
H         -2.58151       -4.10697       -1.26373
H         -0.65542       -3.52650        3.92196
H          0.21673       -5.13914        5.58916
H          0.30400       -7.55805        5.09421
H         -0.48803       -8.42364        2.90640
H         -6.80652       -2.02819       -2.12071
H         -7.80253       -3.54307       -3.81191
H        -10.24131       -3.92590       -3.89642
H        -11.75205       -2.78304       -2.29439
H        -12.84107       -1.23012       -0.26449
H        -13.21127        0.29985        1.65296
H        -11.30123        1.40307        2.76440
H         -8.97784        1.02473        1.98291
H         -2.81475        8.44046        1.86789
H         -3.79145       10.67245        2.52353
H         -2.62628       12.73962        1.75347
H          2.62624       12.73948       -1.75382
H          3.79142       10.67224       -2.52370
H          2.81469        8.44030       -1.86791
